# Supplementary material for: Ventral striatal islands of Calleja neurons bidirectionally mediate depression-like behaviors in mice
Source: Nat Commun. 2023 Oct 28;14:6887. doi: 10.1038/s41467-023-42662-z (PMC10613228; doi:10.1038/s41467-023-42662-z)
Supplement: Supplementary file 4 — Source Data [file 41467_2023_42662_MOESM4_ESM.xls]

## Sheet: Fig1
Fig1b
Left panel
	D1-tdTomato/D2-EGFP mice											D3-Cre/tdTomato mice
Control	25.174	17.032	29.154	25.303	26.317	24.238	24.455	22.918	19.395	16.023		14.41	15.77	16.29	13.26	25.93	10.85	10.56	22.7	31.92	28.41
CRS	19.473	24.282	15.957	14.699	21.765	17.772	16.03	18.429	23.249	25.46		20.311	26.468	13.471	12.669	15.809	12.327	14.488	11.13	20.332	22.998
Right panel
	D1-tdTomato/D2-EGFP mice											D3-Cre/tdTomato mice
Control	48.3	20	26.2	45.9	49.2	16.7	29	27	12.8	41.3		23.3	27.7	6.2	14.7	46.6	17.7	16.3	67.1	43.5	44.3
CRS	13.4	25.8	19.9	19.9	27.6	64.9	58.9	58.3	41.3	36.9		79.3	24.4	33	26.8	21.6	39.5	35.9	27.9	26.3	78.3
Fig1c
Left panel
	D1-tdTomato/D2-EGFP mice											D3-Cre/tdTomato mice
Control	27	73	22	29	86	13	145	99	19	21		14	4	9	21	6	10	2	4	44	28
CRS	33	25	72	50	60	74	30	22	12	10		6	16	12	6	10	3	4	15	22	7
Right panel
	D1-tdTomato/D2-EGFP mice											D3-Cre/tdTomato mice
Control	335	249	268	210	300	302	279	237	283	368		331	443	398	309	390	442	447	362	453	346
CRS	406	340	303	314	308	301	295	333	439	287		554	456	416	489	487	408	380	357	483	442
Fig1d
Left panel
	D1-tdTomato/D2-EGFP mice											D3-Cre/tdTomato mice
Control	3	11	2	5	11	7	6	8	8	5		18	29	65	6	5	4	4	29	2	7
CRS	8	6	20	27	9	5	11	55	68	11		6	94	4	35	236	118	98	38	9	5
Right panel
	D1-tdTomato/D2-EGFP mice											D3-Cre/tdTomato mice
Control	104	105	91	116	115	128	115	131	137	117		101	73	63	95	104	68	103	143	94	155
CRS	57	114	45	98	95	86	80	73	76	73		56	32	110	10	4	16	39	59	38	77
Fig1e
	D1-tdTomato/D2-EGFP mice											D3-Cre/tdTomato mice
Control	168	9	99	92	219	99	119	189	199	117		126	128	85	140	75	184	79	111	150	61
CRS	169	233	203	280	205	177	275	192	304	200		268	283	285	225	272	305	245	246	161	288
Fig1f
	D1-tdTomato/D2-EGFP mice											D3-Cre/tdTomato mice
Control	170	115	160	128	157	154	73	121	85	135		166	143	185	125	53	216	139	53	128	97
CRS	152	233	235	197	300	285	319	306	214	202		167	182	274	335	195	220	184	280	207	190
Fig1g
	D1-tdTomato/D2-EGFP mice								D3-Cre/tdTomato mice
Control	85.4413	70.6769	77.2825	79.5016	75.4139	80.812	81.8952		88.2661	88.0674	87.9151	60.3901	80.8778	81.3745	81.6114
CRS	68.9544	55.7157	54.739	69.0063	49.5651	51.2677	54.0209		68.7332	83.9375	79.6021	43.3105	47.6513	50.5753	43.5574
Fig1h
	D1-tdTomato/D2-EGFP mice											D3-Cre/tdTomato mice
Control	4	14	8	15	10	7	10	7	1	7		24	9	7	3	5	10	28	5	0	14
CRS	33	13	5	17	12	21	16	14	18	14		9	67	13	12	64	12	1	14	34	12

## Sheet: Fig2
Fig2c					Fig2d
	Control	CRS			Current injection (pA)	Control-D1-SPN																					CRS-D1-SPN								Control-D2-SPN
D1-SPN	205.833	101.523			0	0	0	0	0	0	0	0	0	0	0	0	0	0	0	0	0	0	0	0	0		0	0	0	0	0	0	0		0	0	0	0	0	0	0	0	0	0	0	0	0	0	0
	150.333	114.112			20	0	0	0	0	0	0	0	0	0	0	0	0	0	0	0	0	0	0	0	0		0	0	0	0	0	0	0		0	0	0	0	0	0	0	0	0	0	0	0	0	0	0
	157.5	206.186			40	0	0	0	0	0	0	0	0	0	0	0	0	0	0	0	0	0	0	0	0		0	0	0	0	0	0	0		0	0	0	0	0	0	0	0	0	0	0	0	0	0	0
	153.833	245.098			60	0	0	0	0	0	0	0	0	0	0	0	0	0	0	0	0	0	0	0	0		0	0	0	0	0	0	0		0	0	0	0	0	3	0	0	0	7	0	0	0	12	0
	182.333	139.665			80	0	0	0	1	0	0	0	0	0	0	0	0	0	0	0	4	0	0	2	0		0	2	1	0	0	2	1		6	0	0	0	0	10	0	9	0	14	0	0	0	19	0
	161.167	107.45			100	0	4	0	6	0	0	5	9	0	0	0	0	0	0	2	8	0	0	7	7		0	3	1	0	0	2	1		13	4	9	7	3	18	1	15	0	20	4	0	0	23	3
	196.833	200.401			120	2	7	0	11	0	0	12	17	0	0	7	0	0	5	4	12	0	10	12	12		0	5	4	5	4	6	2		18	9	15	17	9	20	4	20	0	25	10	0	2	27	9
	200.5	99.0753			140	4	11	2	15	0	0	17	22	11	0	13	0	0	10	7	14	0	16	17	18		3	8	7	8	7	9	5		14	15	20	23	15	21	9	24	0	29	14	4	6		14
	161.183	317.494			160	8	12	6	19	0	0	21	25	17	2	19	0	0	15	10	16	0	21	21	22		5	9	8	9	8	9	7		17		26	24	20		13	27	5	29	19	9	9		17
	203	179.265
	128.833
	111.167				Fig2g
	105.5
	175.5					Control	CRS
	111				D3 neurons	1.031	2.09033
	200.667					1.27433	2.37667
	121.667					2.348	2.634
	193.333					1.57467	3.63667
	179					2.577	2.23333
	134.167					1.117	1.489
	Control	CRS				1.88967	2.20467
D2-SPN	168.333	161.681				3.23567	2.119
	236.333	133.032				2.835	3.293
	257.667	194.024				1.14567	1.68967
	163.333	190.84				3.14967	1.14533
	171.833	135.355				3.379	1.60333
	118.167	197.316				1.40333	2.20467
	132.5	124.502				2.40533	2.54867
	161.167	133.797				1.26033	1.66067
	107.333	151.172
	211.333	151.172
	139.5				Fig2h
	139.5
	154				Current injection (pA)	Control											CRS
	193.333				0	0	0	0	0	0	0	0	0	0	0		0	0	0	0	0	0	0	0	0	0
	132.333				10	0	6	3	8	3	0	7	16	8	11		4	6	1	9	2	14	0	9	0	0
	164.667				20	7	13	14	16	16	1	9	27	20	17		19	6	3	20	6	24	11	22	1	0
	109.167				30	17	19	23	21	23	6	13	29	28	21		18	2	4	22	12	25	10	26	5	3
	112.833				40	18	21	25	25	31	11	8	27	28	23		14	2	3	13	15	20	7	24	7	9
	127				50	22	24	15	26	35	18	9	22	28	25		9	2	2	12	11	20	3	14	7	12
	182.5				60	9	25	9	26	32	14	6	22	29	23		4	1	2	12	11	12	3	9	5	13
					70	4	22	7	23	33	16	3	21	34	26		2	1	2	6	11	11	3	8	5	11
[truncated: 15 more columns]

## Sheet: Fig3
Fig3c
Left panel
Control	7.577	18.138	15.371	20.735	18.796	16.888	18.59
D3 neuron ablation	11.114	19.438	16.813	18.679	22.151	14.866	20.361
Right panel
Control	3.1	22.2	10.7	10.5	22.2	23	15.9
D3 neuron ablation	47.6	111.1	45	13.7	23.9	80.2	33.5
Fig3d
Left panel
Control	13	21	7	3	8	23	5
D3 neuron ablation	50	55	37	19	5	16	3
Right panel
Control	464	398	297	395	345	411	394
D3 neuron ablation	448	352	383	422	450	489	392
Fig3e
Left panel
Control	12	11	5	5	7	4	7
D3 neuron ablation	7	4	5	4	5	5	5
Right panel
Control	88	98	105	89	133	98	165
D3 neuron ablation	60	71	91	114	118	82	90
Fig3f
Control	129	84	116	153	91	64	149
D3 neuron ablation	213	186	177	170	66	126	208
Fig3g
Control	65	176	141	178	28	128	107
D3 neuron ablation	239	272	234	200	158	109	200
Fig3h
Control	84.88	90.3618	81.6956	66.0209	89.053	92.5724	90.3884
D3 neuron ablation	81.3036	91.2269	85.3154	92.3225	92.9749	22.9875	96.0436

## Sheet: Fig4
Fig4b
ACSF	18	18	14	7	13
SALB	9	8	3	0	5
Fig4c
Left panel
DMSO	14.592	8.848	5.537	13.378	5.043	7.761	2.418
SALB	6.981	7.639	4.945	7.328	4.981	5.945	3.867
Right panel
DMSO	30.8	30.1	47.6	45.3	7.5	48.5	104.1
SALB	13.3	16.1	3.8	1.2	9.9	2.2	1.5
Fig4d
Left panel
DMSO	46	117	48	86	82	81	79
SALB	12	17	7	12	5	4	14
Right panel
DMSO	506	328	372	452	370	270	261
SALB	528	498	457	565	572	554	485
Fig4e
Left panel
DMSO	7	7	18	13	4	13	10
SALB	57	37	28	213	191	217	54
Right panel
DMSO	120	84	136	52	116	122	54
SALB	52	41	121	32	33	21	84
Fig4f
DMSO	82	70	109	27	67	137	122
SALB	286	216	244	248	273	266	282
Fig4g
DMSO	176	190	132	147	172	155	171
SALB	244	295	284	275	290	308	277
Fig4h
DMSO	93.0787	69.3823	84.6798	86.6982	31.1354	22.353	92.2433
SALB	93.9285	70.5669	68.036	88.0775	80.6761	25.9404	91.5726
Fig4i
DMSO	19	21	32	33	9	13	71
SALB	9	6	10	10	11	9	16

## Sheet: Fig5
Fig5c
Left panel
CRS+green light stim.	12.031	10.012	21.215	17.79	5.649	8.811	15.629
CRS+blue light stim.	16.578	20.926	19.155	5.654	6.645	13.056	4.004
Right panel
CRS+green light stim.	5.3	6.5	11	13	4.5	26.7	14.6
CRS+blue light stim.	30.6	8.4	1.3	1.5	0	13.7	0.2
Fig5d
Left panel
CRS+green light stim.	15	11	2	21	6	5	3
CRS+blue light stim.	21	45	3	14	16	21	50
Right panel
CRS+green light stim.	550	551	545	430	481	493	555
CRS+blue light stim.	503	477	511	572	555	556	527
Fig5e
Left panel
CRS+green light stim.	29	84	29	144	21	66	68
CRS+blue light stim.	4	11	6	13	5	91	7
Right panel
CRS+green light stim.	37	98	66	24	117	53	35
CRS+blue light stim.	91	67	80	55	96	14	118
Fig5f
CRS+green light stim.	236	304	243	265	285	263	272
CRS+blue light stim.	97	121	142	113	84	136	116
Fig5g
CRS+green light stim.	302	266	276	241	271	269	282
CRS+blue light stim.	85	39	185	95	23	162	118
Fig5h
CRS+green light stim.	86.3519	61.3156	53.8203	64.3092	52.0394	44.9798	49.9852
CRS+blue light stim.	67.9684	82.3556	78.7179	59.9971	69.2872	63.5225	70.8492

## Sheet: Fig6
Fig6b
ACSF	9	16	12	13	10
CNO	18	30	25	27	20
Fig6c
Left panel
Saline	10.214	8.403	9.809	9.715	7.258	10.892	11.91
CNO	8.949	7.656	10.315	9.724	10.176	7.395	9.475
Right panel
Saline	20.9	15.9	4	10.9	13.7	5.2	5
CNO	2.9	2.8	9	48.2	1.6	1.1	2.4
Fig6d
Left panel
Saline	7	3	7	5	5	3	12
CNO	6	5	6	11	3	6	8
Right panel
Saline	437	419	409	505	337	447	374
CNO	424	517	481	481	527	432	439
Fig6e
Left panel
Saline	6	1	19	8	8	6	5
CNO	14	17	21	6	7	8	27
Right panel
Saline	39	63	53	70	87	68	85
CNO	30	73	67	67	44	55	74
Fig6f
Saline	297	252	185	256	223	287	196
CNO	59	76	119	81	144	163	102
Fig6g
Saline	293	243	301	245	264	236	297
CNO	118	139	109	166	176	193	189
Fig6h
Saline	97.0401	76.6173	55.2716	84.5983	72.2118	87.5891	66.1214
CNO	96.9753	70.9575	97.6146	95.9517	26.3312	55.8283	96.9676
Fig6i
Saline	4	7	18	5	4	3	3
CNO	18	12	30	12	17	15	9

## Sheet: Fig7
Fig7b
	D3-Cre									D3-Cre/ChR2
Laser	25	105	134	55	-102	-110	-28	-82		455	56	261	231	49	114	235	212
Non-laser	94	-174	-167	-75	30	28	77	1		-112	-4	-51	-299	-254	-247	-187	-259
Fig7c
D3-Cre
	Laser-paired chamber									Connecting zone									Non-laser-paired chamber
Pre-conditioning	282	142	220	257	361	356	278	247		187	109	29	26	164	154	167	88		431	649	651	617	375	390	455	565
Post-conditioning	307	247	354	312	259	246	250	165		68	178	62	46	236	236	118	169		525	475	484	542	405	418	532	566
D3-Cre/ChR2
	Laser-paired chamber									Connecting zone									Non-laser-paired chamber
Pre-conditioning	156	211	88	66	171	188	200	204		508	253	401	106	60	99	96	129		236	436	411	728	669	613	604	567
Post-conditioning	611	267	349	297	220	302	435	416		165	201	191	174	265	232	48	176		124	432	360	429	415	366	417	308
Fig7d
	D3-Cre								D3-Cre/ChR2
Laser	46	-3	-20	149	55	-19	-39		40	189	-153	161	107	62	8
Non-laser	700	-886	259	-178	-112	661	-97		-127	-313	96	-830	-324	146	-170
Fig7e
D3-Cre
	Laser-paired chamber								Connecting zone								Non-laser-paired chamber
Pre-conditioning	40	3	20	239	30	90	218		851	11	244	273	31	810	28		9	886	636	388	839	0	654
Post-conditioning	86	0	0	388	85	71	179		105	900	5	302	88	168	164		709	0	895	210	727	661	557
D3-Cre/ChR2
	Laser-paired chamber								Connecting zone								Non-laser-paired chamber
Pre-conditioning	133	41	210	0	71	24	217		505	255	250	60	75	321	113		262	604	440	840	754	555	570
Post-conditioning	173	230	57	161	178	86	225		592	379	307	729	292	113	275		135	291	536	10	430	701	400

## Sheet: Fig8
Fig8f
	ACSF	AP5+CNQX	AP5+CNQX+Bicuculline	Wash out
Amplitude (pA)	-920.4	-898.7	-8.12	-211.5
	-804.6	-745.9	-10.05	-623.6
	-720.8	-434.2	-8.23	-1005
	-913.5	-701	0	-954.4
	-729.1	-756	0	-649

## Sheet: Supp Fig1
Supp Fig1b
Left panel
Male	19.473	24.282	15.957	14.699	21.765
Female	17.772	16.03	18.429	23.249	25.46
Right panel
Male	64.9	25.8	19.9	41.3	27.6
Female	13.4	58.9	58.3	19.9	36.9
Supp Fig1c
Left panel
Male	33	25	72	22	60
Female	74	30	50	12	10
Right panel
Male	406	340	303	314	308
Female	301	295	333	439	287
Supp Fig1d
Left panel
Male	8	6	20	55	9
Female	5	11	27	68	11
Right panel
Male	57	114	45	80	95
Female	86	98	73	76	73
Supp Fig1e
Male	169	233	203	280	205
Female	177	275	192	304	200
Supp Fig1f
Male	152	233	235	197	300
Female	285	319	306	214	202
Supp Fig1g
Male	49.5651	55.7157	54.739	69.0063
Female	68.9544	51.2677	54.0209
Supp Fig1h
Male	33	13	5	17	12
Female	21	16	14	18	14

## Sheet: Supp Fig2
Supp Fig2b
Left panel
Male	20.311	26.468	13.471	12.669	15.809
Female	12.327	14.488	11.13	20.332	22.998
Right panel
Male	79.3	24.4	33	26.8	21.6
Female	39.5	35.9	27.9	26.3	78.3
Supp Fig2c
Left panel
Male	6	16	12	6	10
Female	3	4	15	22	7
Right panel
Male	554	456	416	489	357
Female	408	380	487	483	442
Supp Fig2d
Left panel
Male	6	94	4	35	236
Female	118	98	38	9	5
Right panel
Male	56	32	110	10	4
Female	16	39	59	38	77
Supp Fig2e
Male	268	283	285	225	272
Female	305	245	246	161	288
Supp Fig2f
Male	167	182	274	335	195
Female	220	184	280	207	190
Supp Fig2g
Male	68.7332	43.5574	79.6021	43.3105
Female	47.6513	50.5753	83.9375
Supp Fig2h
Male	9	67	13	12	34
Female	12	1	14	64	12

[truncated: 6 more sheets: Supp Fig4, Supp Fig5, Supp Fig6, Supp Fig7, Supp Fig8, Supp Fig9]
